# Supplementary material for: Management of Newborns Exposed to Maternal Influenza: A Scoping Review
Source: Life (Basel). 2026 Jul 15;16(7):1171. doi: 10.3390/life16071171 (PMC13412618; doi:10.3390/life16071171)
Supplement: Supplementary file 1 [file life-16-01171-s001.zip]

Archive with 1 entries (1 files):
- life-4360223-supplementary.pdf
